# Supplementary material for: Vaccines targeting Staphylococcus aureus skin and bloodstream infections require different composition
Source: PLoS One. 2019 Jun 10;14(6):e0217439. doi: 10.1371/journal.pone.0217439 (PMC6557488; doi:10.1371/journal.pone.0217439)
Supplement: S1 Raw Data — (ZIP) [file pone.0217439.s001.zip]

Archive with 47 entries (44 files):
- Figure RAW DATA/
- Figure RAW DATA/.DS_Store
- __MACOSX/
- __MACOSX/Figure RAW DATA/
- __MACOSX/Figure RAW DATA/._.DS_Store
- Figure RAW DATA/1A.txt
- __MACOSX/Figure RAW DATA/._1A.txt
- Figure RAW DATA/1B.txt
- __MACOSX/Figure RAW DATA/._1B.txt
- Figure RAW DATA/1C.txt
- __MACOSX/Figure RAW DATA/._1C.txt
- Figure RAW DATA/2A.txt
- __MACOSX/Figure RAW DATA/._2A.txt
- Figure RAW DATA/2B.txt
- __MACOSX/Figure RAW DATA/._2B.txt
- Figure RAW DATA/2C.txt
- __MACOSX/Figure RAW DATA/._2C.txt
- Figure RAW DATA/2D.txt
- __MACOSX/Figure RAW DATA/._2D.txt
- Figure RAW DATA/2E.txt
- __MACOSX/Figure RAW DATA/._2E.txt
- Figure RAW DATA/2F.txt
- __MACOSX/Figure RAW DATA/._2F.txt
- Figure RAW DATA/2G.txt
- __MACOSX/Figure RAW DATA/._2G.txt
- Figure RAW DATA/3A.txt
- __MACOSX/Figure RAW DATA/._3A.txt
- Figure RAW DATA/3B.txt
- __MACOSX/Figure RAW DATA/._3B.txt
- Figure RAW DATA/3C.txt
- __MACOSX/Figure RAW DATA/._3C.txt
- Figure RAW DATA/4.txt
- __MACOSX/Figure RAW DATA/._4.txt
- Figure RAW DATA/5A.txt
- __MACOSX/Figure RAW DATA/._5A.txt
- Figure RAW DATA/5B.txt
- __MACOSX/Figure RAW DATA/._5B.txt
- Figure RAW DATA/5C.txt
- __MACOSX/Figure RAW DATA/._5C.txt
- Figure RAW DATA/6.txt
- __MACOSX/Figure RAW DATA/._6.txt
- Figure RAW DATA/7A.txt
- __MACOSX/Figure RAW DATA/._7A.txt
- Figure RAW DATA/7B.txt
- __MACOSX/Figure RAW DATA/._7B.txt
- Figure RAW DATA/7C.txt
- __MACOSX/Figure RAW DATA/._7C.txt
