# Supplementary material for: Vaccines targeting Staphylococcus aureus skin and bloodstream infections require different composition
Source: PLoS One. 2019 Jun 10;14(6):e0217439. doi: 10.1371/journal.pone.0217439 (PMC6557488; doi:10.1371/journal.pone.0217439)
Supplement: S1 Raw Data — (ZIP) [file pone.0217439.s001.zip › Figure RAW DATA/1A.txt]

Day	Al(OH)3 ctrl	SACOL 0452	SACOL 0842	SACOL 1789	SACOL 1902	SACOL 2074	SACOL 2451	SACOL 2493
0	1	1	1	1	1	1	1	1
1	1	1	1	1	1	1	1	1
2	1	1	1	1	1	0.875	1	0.875
3	0.875	1	0.625	1	0.875	0.625	1	0.75
4	0.625	1	0.625	1	0.875	0.5	0.875	0.625
5	0.625	0.875	0.625	1	0.875	0.5	0.875	0.625
6	0.5	0.875	0.625	1	0.875	0.375	0.75	0.5
7	0.375	0.75	0.5	1	0.875	0.25	0.75	0.5
8	0.375	0.625	0.5	0.875	0.875	0.25	0.75	0.5
9	0.375	0.625	0.5	0.875	0.875	0.25	0.75	0.375
10	0.375	0.625	0.5	0.625	0.875	0.25	0.75	0.375
11	0.375	0.375	0.5	0.625	0.875	0.125	0.75	0.375
12	0.375	0.375	0.375	0.625	0.75	0.125	0.75	0.25
13	0.25	0.375	0.375	0.625	0.75	0.125	0.75	0.25
14	0.25	0.375	0.375	0.625	0.625	0.125	0.75	0.25
15	0.25	0.375	0.375	0.5	0.5	0.125	0.75	0.25
16	0.25	0.375	0.375	0.5	0.5	0.125	0.625	0.25
17	0.125	0.25	0.375	0.5	0.375	0	0.625	0.25
18	0.125	0.25	0.375	0.5	0.375		0.625	0.25
19	0.125	0.25	0.375	0.375	0.25		0.625	0.25
20	0.125	0.25	0.375	0.375	0.25		0.625	0.25
21	0.125	0.25	0.375	0.25	0.25		0.625	0.25
22	0.125	0.25	0.375	0.25	0.25		0.625	0.25
23	0.125	0.25	0.375	0.25	0.25		0.625	0.25
24	0.125	0.25	0.375	0.25	0.25		0.625	0.25
25	0.125	0.25	0.375	0.25	0.25		0.625	0.25
26	0.125	0.25	0.375	0.125	0.25		0.625	0.25
27	0.125	0.25	0.375	0.125	0.25		0.625	0.25
28	0.125	0.25	0.25	0.125	0.25		0.625	0.25
29	0.125	0.25	0.25	0.125	0.25		0.5	0.25
30	0.125	0.25	0.25	0.125	0.25		0.5	0.25
