# Supplementary material for: Vaccines targeting Staphylococcus aureus skin and bloodstream infections require different composition
Source: PLoS One. 2019 Jun 10;14(6):e0217439. doi: 10.1371/journal.pone.0217439 (PMC6557488; doi:10.1371/journal.pone.0217439)
Supplement: S1 Raw Data — (ZIP) [file pone.0217439.s001.zip › Figure RAW DATA/1B.txt]

Day	Al(OH)3 ctrl	ABC-2	Cap5E	EF-Tu	SACOL 0856	SACOL 0912	SACOL 1164
0	1	1	1	1	1	1	1
1	1	1	1	1	1	1	1
2	1	1	1	1	0.875	0.875	1
3	0.875	0.875	0.875	0.75	0.625	0.75	0.875
4	0.875	0.875	0.75	0.75	0.25	0.5	0.75
5	0.875	0.875	0.625	0.75	0.25	0.5	0.75
6	0.75	0.875	0.625	0.625	0.25	0.5	0.75
7	0.75	0.875	0.625	0.625	0.25	0.5	0.5
8	0.625	0.875	0.625	0.625	0.25	0.375	0.5
9	0.625	0.875	0.625	0.625	0.25	0.375	0.5
10	0.625	0.875	0.625	0.625	0.25	0.375	0.5
11	0.5	0.875	0.625	0.625	0.125	0.375	0.5
12	0.5	0.875	0.625	0.625	0.125	0.375	0.375
13	0.375	0.875	0.625	0.625	0.125	0.375	0.375
14	0.375	0.875	0.625	0.625	0.125	0.375	0.375
15	0.375	0.875	0.625	0.625	0.125	0.375	0.375
16	0.375	0.875	0.625	0.5	0.125	0.375	0.25
17	0.375	0.875	0.625	0.5	0.125	0.375	0.25
18	0.375	0.875	0.625	0.5	0.125	0.375	0.25
19	0.375	0.75	0.625	0.375	0.125	0.375	0.25
20	0.375	0.75	0.625	0.375	0.125	0.25	0.25
21	0.375	0.625	0.625	0.375	0.125	0.25	0.25
22	0.375	0.625	0.625	0.375	0.125	0.25	0.25
23	0.375	0.625	0.625	0.375	0.125	0.25	0.25
24	0.375	0.625	0.625	0.375	0.125	0.25	0.25
25	0.375	0.625	0.625	0.375	0.125	0.25	0.25
26	0.375	0.625	0.625	0.375	0.125	0.25	0.25
27	0.375	0.625	0.625	0.25	0	0.25	0.25
28	0.375	0.625	0.625	0.25		0.125	0.25
29	0.375	0.625	0.625	0.25		0.125	0.25
30	0.375	0.625	0.625	0.25		0.125	0.25
