# Supplementary material for: Vaccines targeting Staphylococcus aureus skin and bloodstream infections require different composition
Source: PLoS One. 2019 Jun 10;14(6):e0217439. doi: 10.1371/journal.pone.0217439 (PMC6557488; doi:10.1371/journal.pone.0217439)
Supplement: S1 Raw Data — (ZIP) [file pone.0217439.s001.zip › Figure RAW DATA/1C.txt]

Day	Control	SACOL0688	HSP70 (F.t.)	SACOL1173
0	1	1	1	1
1	1	1	1	1
2	1	1	1	1
3	0.75	0.875	0.875	0.75
4	0.75	0.625	0.75	0.75
5	0.75	0.5	0.625	0.625
6	0.75	0.5	0.625	0.625
7	0.75	0.375	0.625	0.5
8	0.75	0.375	0.5	0.5
9	0.75	0.25	0.5	0.5
10	0.5	0.25	0.5	0.5
11	0.5	0.25	0.5	0.5
12	0.5	0.25	0.5	0.5
13	0.375	0.25	0.5	0.375
14	0.25	0.125	0.5	0.375
15	0.25	0.125	0.5	0.125
16	0.25	0.125	0.5	0.125
17	0.25	0.125	0.5	0.125
18	0.25	0.125	0.5	0.125
19	0.25	0.125	0.5	0.125
20	0.25	0.125	0.5	0.125
21	0.25	0.125	0.5	0.125
22	0.25	0.125	0.5	0.125
23	0.25	0.125	0.5	0
24	0.25	0.125	0.5
25	0.25	0.125	0.5
26	0.25	0.125	0.5
27	0.25	0.125	0.375
28	0.25	0.125	0.375
29	0.25	0.125	0.25
30	0.25	0.125	0.25
31	0	0.125	0.25
