# Supplementary material for: Vaccines targeting Staphylococcus aureus skin and bloodstream infections require different composition
Source: PLoS One. 2019 Jun 10;14(6):e0217439. doi: 10.1371/journal.pone.0217439 (PMC6557488; doi:10.1371/journal.pone.0217439)
Supplement: S1 Raw Data — (ZIP) [file pone.0217439.s001.zip › Figure RAW DATA/2A.txt]

	Alhydrogel Control	Alhydrogel Control	Alhydrogel Control	Alhydrogel Control	Alhydrogel Control	Alhydrogel Control	Alhydrogel Control	Alhydrogel Control	SACOL0688	SACOL0688	SACOL0688	SACOL0688	SACOL0688	SACOL0688	SACOL0688	SACOL0688	SACOL1173	SACOL1173	SACOL1173	SACOL1173	SACOL1173	SACOL1173	SACOL1173	SACOL1173
0	0								0								0
1	109.65	84.86	127.6428	52.9953	131.3631	92.55102	69.99	79.79798	9.136087	80.19	118.404	95.7063	82.89109	94.81	97.46	80.42574	13.48515	7.12	9.211804	0	0.99	0	0	10.74
2	109.4195	52.86	82.14881	124.6554	137.1578	91.14851	93.3928	54.17116	61.76831	101.1469	85.265	91.90909	88.96472	83.63366	85.88426	82.90623	0	0	0	0	0	0	0	0
3	121.6176	129.8416	107.9796	47.90707	59.99246	102.6432	127.9745	64.31761	108.7556	60.33256	87.75248	122.219	92.25393	61.27936	74.76218	104.0754	0	0	0.847135	0.68243	0	0	5.715126	0
5	101.1836	42.55519	61.29738	94.73737	52.6194	117.8932	40.30612	60.09591	136.4296	40.911	137.1224	35.27697	79.7355	85.38109	65.09788	97.591	0	0	0	0	0	3.727613	0	0
6	79.75843	55.5706	28.67054	83.31803	43.9898	32.57942	46.07455	110.5618	105.7392	27.17618	42.57311	102.4592	81.52958	82.80767	48.37147	65.80756	0	0	0	0	2.665556	0	0	2.210884
7	17.437	41.67894	78.79819	77.62626	82.30793	33.35644	17.75248	29.07558	38.0198	24.16	91.05339	73.16162	41.06622	83.92	65.58586	44.94949	0	0	0	0	7.668216	0	0	2.633663
9	18.14528	39.75927	47.42407	9.277228	9.231217	30.11594	13.5771	10.56106	9.078431	53.71772	17.07036	64.95242	25.71864	62.65774	17.91981	44.52562	0	0	0	0	3.101141	0	0	1.150075
10	9.40094	41.81188	10.7549	24.61553	11.9802	18.24888	9.951505	10.41907	12.73737	5.979798	47.34	37.31314	19.33605	13.234	44.89796	14.96797	0	0	0	0	2.793844	1.326733	0	0
13	2.862745	12.36182	1.895332	5.824683	0.663366	2.519361	4.286813	2.922323	8.493496	10.26014	1.124676	1.310425	0.970965	7.319627	3.731201	2.666405	0	1.837045	0	0	1.465829	0	0	0.548966
15	0	5.042888	1.793942	0	1.3234	0	0	1.509035	0	1.563107	0	2.883506	0.373413	0	0	1.882168	0	0	0.79404	0	0	0	0	2.805281
