# Supplementary material for: Vaccines targeting Staphylococcus aureus skin and bloodstream infections require different composition
Source: PLoS One. 2019 Jun 10;14(6):e0217439. doi: 10.1371/journal.pone.0217439 (PMC6557488; doi:10.1371/journal.pone.0217439)
Supplement: S1 Raw Data — (ZIP) [file pone.0217439.s001.zip › Figure RAW DATA/2B.txt]

	Alhydrogel Control	Alhydrogel Control	Alhydrogel Control	Alhydrogel Control	Alhydrogel Control	Alhydrogel Control	Alhydrogel Control	Alhydrogel Control	SACOL0452	SACOL0452	SACOL0452	SACOL0452	SACOL0452	SACOL0452	SACOL0452	SACOL0452	SACOL0842	SACOL0842	SACOL0842	SACOL0842	SACOL0842	SACOL0842	SACOL0842	SACOL0842	SACOL1789	SACOL1789	SACOL1789	SACOL1789	SACOL1789	SACOL1789	SACOL1789	SACOL1789	SACOL1902	SACOL1902	SACOL1902	SACOL1902	SACOL1902	SACOL1902	SACOL1902	SACOL1902
0	0								0								0								0								0
1	110.6939	120.65	70.17599	140.0361	126.9258	106.9483	138.2818	126.0688	97.07277	86.46616	66.70524	34.07269	107.3907	91.92	86.83868	112.9684	97.20202	110.7745	103.5743	113.88	87.1	105.3505	124.8125	127.3718	77.34488	43.47613	63.94898	60.53464	77.10101	58.84	109.5		103.3173	84.50495	118.1406	97.65656	79.80818	80.95092	0	102.7879
2	55.9293	71.22222	122.4696	109.0297	88.6032	102.51	75.71677	144.5856	79.48039	58.61647	83.38614	49.44	53.45554	61.32732	46.05941	93.30693	79.46535	113.1115	70.64591	111.98	87.62371	57.6022	55.80043	140.5549	69.11112	63.78066	45.10764	58.35	59.7388	126.2424	32.67014		61.40537	63.61386	112.69	86.44923	75	13.63636	89.60886	49.79904
4	116.6495	64.77693	67.06123	134.437	99.6644	67.41789	61.85085	148.4603	54.41335	75.31973	29.52381	77.00935	67.77098	78.07049	74.74394	105.969	69.09847	119.3554	72.50925	64.89478	73.9369	61.95817	121.1172	101.5544	35.01529	60.88466	68.77615	117.7742	17.82195	56.08757	41.8092		69.85582	115.8261	79.02998	105.1755	20.51667	68.97915	78.56245	81.23091
5	36.67413	106.864	69.51848	119.037	62.52193	63.52422	113.8411	134.2354	20.93945	43.93391	66.25	78.89197	119.0669	73.3443	65.94637	65.48212	67.78947	120.5019	68.59834	64.84786	71.82018	65.01415	113.9801	100.6112	32.64278	59.9446	52.82895	54.71468	56.60942	114.4956	17.22992		100.5702	90.96953	71.87641	112.576	78.94737	78.89138	17.52912	52.34736
6	61.30799	30.99513	104.7209	93.93391	67.97876	61.54699	97.03608	140.9759	24.71005	38.64357	68.02631	56.7347	71.17567	71.7126	89.01817	64.99097	110.6926	67.97429	63.78099	62.40993	81.10634	65.50808	66.79327	101.8882	28.53987	46.09375	50.72586	15.78947	42.03236	49.87778	102.381		99.98868	72.00521	78.02496	105.72	48.1765	80.29173	70.1031	20.58667
7	40.9338	49.0099	86.82111	94.68474	55.38	83.7859	48.53536	125.6152	40.63871	20.86139	35.10969	61.52	93.43522	53.9703	66.91	71.13028	59.21969	58.01392	81.39	53.74	81.66847	54.14142	59.50595	66.01	48.01009	47.52475	22.04426	41.48	16.12841	104.2904	42.10371		66.19192	78.09	85.76975	97.99	74.84954	46.0202	61.05	12.48
8	42.93939	67.41414	85.74769	31.9532	74.83	51.74982	48.22977	118.6566	62.71717	21.49495	31.0303	33.76624	54.31078	77.77778	56.22	89.30721	54.06061	58.44525	52.38241	37.48	82.83	55.01	61.89164	53.5333	41.52752	21.17065	39.86139	23.63366	74.92929	8.527697	38.35178		79.26	54.71891	92.3733	72.60072	69.32	11.36	41.17172	59.21212
9	33.00654	28.67366	61.86083	84.35255	64.68687	35.71219	33.781	101.6139	62.45389	19.11279	31.65376	24.15	60.64014	51.88119	82.0742	37.44	35.4279	36.64357	21.45	42.6181	50.69111	56.08	49.34654	56.09901	11.9204	21.78218	36.89575	14.61386	27.22772	14.2241	68.11299		64.7347	79.83531	48.89	44.3682	10.72727	63.23763	34.21	38.6
11	63.75248	15.47525	48.65209	16.74258	8.653465	5.52887	57.38	66.35624	10.64356	7.90099	43.97	7.754142	53.43564	46.47455	78.78218	25.50961	13.0202	15.15306	25.27723	8.38	35.0848	21.67217	38.31	18.77228	8.435255	22.54872	8.078431	3.980398	45.89796	7.254191	10.05882		14.77451	14.58	41.12794	38.96	2.176471	17.61765	12.32123	58.32838
12	55.75248	10.37624	40.66667	6.507113	18.93137	5.9	4.676012	45.06863	7.83	6.673267	5.574257	42.89429	40.32	71.47339	29.18812	43.47059	29.57553	8.524753	6.626802	4.017685	26.81818	18.35644	14.67	33.42574	5.910891	17.0297	5.367347	3.862366	0.5979806	2.533489	36.74548		10.68	7.509438	35.60606	21.91089	11.09901	11.17538	1.038633	56.2788
13	0	32.65152	36.79354	4.826546	12.96617	2.643214	3.911957	20.13842	1.903297	2.891089	2.116094	14.31761	26.77816	20.70358	6.07649	66.6955	3.959642	2.794838	14.24966	3.426519	6.967447	9.429066	14.03306	27.1986	1.873786	12.09465	1.776354	0.9223301	1.901774	0	17.28536		4.373738	2.287582	6.487889	15.37374	0	9.328286	50.59592	3.277586
15	32.41957	2.86503	0	0.5338769	2.358765	0	0	6.890376	0	0.6309454	2.750809	0	6.066783	0	62.62976	4.102418	4.505609	0.7881584	0.6018249	0.4480956	3.816867	2.253017	1.465646	1.80849	0	0	1.460641	0	10.72607	0.6247597	0		3.131544	1.066897	0	3.700856	0.8280982	0.9613555	0	9.812424
