# Supplementary material for: Vaccines targeting Staphylococcus aureus skin and bloodstream infections require different composition
Source: PLoS One. 2019 Jun 10;14(6):e0217439. doi: 10.1371/journal.pone.0217439 (PMC6557488; doi:10.1371/journal.pone.0217439)
Supplement: S1 Raw Data — (ZIP) [file pone.0217439.s001.zip › Figure RAW DATA/2C.txt]

	Alhydrogel Control	Alhydrogel Control	Alhydrogel Control	Alhydrogel Control	Alhydrogel Control	Alhydrogel Control	Alhydrogel Control	Alhydrogel Control	Ef-Tu	Ef-Tu	Ef-Tu	Ef-Tu	Ef-Tu	Ef-Tu	Ef-Tu	Ef-Tu	ABC-2	ABC-2	ABC-2	ABC-2	ABC-2	ABC-2	ABC-2	ABC-2	SACOL0912	SACOL0912	SACOL0912	SACOL0912	SACOL0912	SACOL0912	SACOL0912	SACOL0912	SACOL1164	SACOL1164	SACOL1164	SACOL1164	SACOL1164	SACOL1164	SACOL1164	SACOL1164
0	0								0								0								0								0
1	125.3775	175.4343	78.30303	143	133.4354	108.1313	72.36364	110.8637	119.7919	99.70591	84.24242	103.9384	107.1326	62.58586	59.87599	63.2551	121.6305	85.78716	160.3408	78.47	98.37755	84.90817	114.8384	69.53536	122.4823	112.7475	84.25253	126.4753	89.38884	77.86869	80.12801	83.34834	10.81633	34.7551	20.24202	46.60749	61.5234	33.00351	27.14009
2	76.24201	184.3636	129.2324	130.18	77.9798	52.29058	80.96939	76.27293	70.43159	141.4455	87.64	99.3266	62.67	61.47186	83.13	64.34344	80.34344	89.20129	125.9565	131.2723	27.42577	83.41414	122.02	70.42139	47.6364	70.37624	61.61616	99.51515	111.4748	73.66596	82.78788	64.17018	18.84	15.33704	23.7786	22.27723	8.777778	27.02676	21.28223
3	165.1863	71.71423	150.745	95.23763	93.4442	55.17172	78.97	82.52	54.9554	107.57	82.17172	128.92	45.3728	40.65347	34.13862	58.50505	147.1326	91.39604	79.05315	125.0594	110.6122	61.05882	28.35372	91.0396	121.6337	41.0495	65.29703	61.68	65.25917	50.76238	61.46456	71.72816	23.21223	17.87879	9.3	24.43564	17.45455	22.24	27.0099
5	150.8443	152.3354	60.30928	77.56403	62.30737	64.6013	75.97723	4.313066	74.34252	31.76746	92.19896	115.1876	29.06081	63.01541	47.34486	35.8943	73.76302	90.20087	56.92275	140.5144	54.98751	18.77989	81.93772	100.5575	54.21223	88.27057	35.06493	48.80258	62.3282	65.35233	40.33674	47.91211	21.99313	15.83211	16.45277	24.12536	16.55796	22.37973	21.93644
6	149	132.56	72.79869	57.13	74.14	63.44555	53.60677	3.091837	85.63183	66.91404	115.0495	21.16162	58.9798	44.44444	29.08911	36.42	66.47525	75.91062	59.64647	115.529	104.6162	80.97133	50.58667	17.73288	30.74748	47.91	72.27273	45.75758	44.35354	63.34343	39.65657	43.37313	17.83	20.56933	7.373737	29.77	26.90542	19.05928	16.27273
7	135.3123	55.76478	63.32235	139.0911	2.289496	71.38649	49.92483	59.76563	73.27474	80.07675	51.54639	22.7123	30.64693	43.84599	56.92655	37.53853	51.77782	68.73206	112.6396	63.20876	46.44435	7.205867	65.34735	93.99699	60.96291	34.98087	28.96163	31.6858	50.0833	40.88542	30.51334	42.94824	10.66001	21.47944	17.64268	25.1315	24.29124	9.364262	17.98754
8	116.9388	51.28909	114.0715	50.45	50.60396	1.803752	50.16175	41.60376	29.72277	13.33	63.60396	67.99333	21.07	31.44314	53.58416	27.71287	50.58328	60.73914	92.02039	45.52475	54.9798	34.41584	85.40196	5.29703	47.40827	17.68317	25.70146	26.69267	36.70297	25.88962	44.39444	50.06795	15.85	3.72449	9.244192	11.39394	14.16528	5.405941	20.92209
9	54.21896	104.4836	33.00351	107.6108	50.79134	48.41	40.28161	1.010101	19.67636	28.97341	10.30715	50.27038	16.85251	28.79298	27.48918	48.81	49.89693	84.89899	47.43857	39.72044	31.50897	55.63	3.659039	74.04977	15.75847	12.31705	18.23199	44.25892	34.31904	37.83756	47.9899	11.9563	8.810713	4.748022	14.92476	3.176941	3.693501	22.73248	3.622079
10	28.8109	104.1663	48.90489	96.76086	21.52475	18.51779	37.70297	0	14.3079	19.61934	6.430219	37.56552	47.55387	30.17822	25.35563	15.85149	38.37	40.03529	80.52805	29.37	3.36	50.28283	25.38384	66.97382	34.36634	9.735973	10.06061	9.960396	29.93069	37.76936	42.26364	12.06745	14.66337	2.475248	3.131313	4.038051	19.41371	2.735026	1.525253
12	9.237624	38.86	38.41	70.31373	14	15.86839	7.71	1.387755	5.051021	2.029703	4.237624	16.79286	8.47	30.27723	10.59596	3.868687	13.29	8.515955	21.7549	57.13726	18.17822	0.8217822	7.16	16.84149	9.425742	2.14	0.6336634	3.178218	16.14	6.474748	6.030303	2.909091	1.584158	3.089109	0.8712871	0	3.84	0.6831683	0.5587688
13	15.64646	26.03082	13.32778	6.028738	4.030097	0	7.2047	6.39394	2.611978	11.77431	0.4693399	2.350031	28.0404	8.781694	2.648938	7.090259	4.652587	2.82416	6.927865	30.91837	4.685548	14.10871	8.808081	0	0.6019794	0	1.770096	0	2.411874	3.133375	2.430044	6.652382	0	1.988218	1.252525	0	2.793238	0	0
15	5.314061	10.06483	0.5739186	8.343963	1.364015	1.280716	4.81801	0.8626131	0	0.3932405	0	0.7574164	0	5.983633	8.258051	1.399116	0.7258574	0	2.094072	9.038629	5.070153	1.030928	0	3.709215	0	0.5425936	0.6695717	0	3.863376	6.690511	0	1.114119	0	0	0	0	0	0.5365033	0
