# Supplementary material for: Vaccines targeting Staphylococcus aureus skin and bloodstream infections require different composition
Source: PLoS One. 2019 Jun 10;14(6):e0217439. doi: 10.1371/journal.pone.0217439 (PMC6557488; doi:10.1371/journal.pone.0217439)
Supplement: S1 Raw Data — (ZIP) [file pone.0217439.s001.zip › Figure RAW DATA/2D.txt]

	Alhydrogel Control	Alhydrogel Control	Alhydrogel Control	Alhydrogel Control	Alhydrogel Control	Alhydrogel Control	Alhydrogel Control	Alhydrogel Control	SACOL0856	SACOL0856	SACOL0856	SACOL0856	SACOL0856	SACOL0856	SACOL0856	SACOL0856	SACOL2074	SACOL2074	SACOL2074	SACOL2074	SACOL2074	SACOL2074	SACOL2074	SACOL2074	SACOL2451	SACOL2451	SACOL2451	SACOL2451	SACOL2451	SACOL2451	SACOL2451	SACOL2451	SACOL2493	SACOL2493	SACOL2493	SACOL2493	SACOL2493	SACOL2493	SACOL2493	SACOL2493
0	0								0								0								0								0
1	79.52514	83.06154	101.5784	110.2213	127.5772	60.76509	143.6517	103.9985	82.26733	152.2011	78.4629	100.2549	46.9802	79.1788	93.73529	63.78787	112.005	91.15725	52.47525	60.47369	70.2582	89.84413	114.2731	85.20733	77.70336	44.45079	120.0275	78.0528	87.64356	108.9216	84.7662	110.1569	49.41369	63.16249	25.83964	79.84429	69.21568	134.3914	72.2384	121.6269
3	47.43368	62.61891	83.57129	80.11613	52.24809	75.75932	145.6407	118.5304	61.61386	69.55446	30.22772	56.64919	32.39177	40.78239	61.12072	71.95373	75.96584	67.18113	34.35547	70.26144	72.06368	86.37921	90.45307	93.91776	67.3491	110.5416	40.78613	95.5013	81.14891	70.66231	118.5698	95.25536	19.05037	60.32742	21.85418	22.58709	118.6469	121.4533	122.674	76.00419
4	52.72226	72.37251	64.93433	74.99293	149.8775	69.34833	84.43801	121.9059	64.5894	53.56773	61.3279	23.01038	16.91017	79.58309	35.5248	56.13935	77.2972	70.56902	35.5248	72.29664	73.45252	88.26413	88.16459	70.75957	65.42196	90.38644	42.4329	115.1233	58.32391	103.3695	78.82929	93.93197	21.22726	40.40963	28.41196	58.50448	109.9577	116.7594	103.6688	67.81978
5	44.69435	73.41437	72.83334	50.82661	86.1015	140.7882	117.8708	64.35644	43.19185	24.14706	45.3485	58.54203	29.7674	75.0865	15.22035	49.76704	33.82	71.38614	100.2673	59.86139	72.73267	52.74704	76.90739	74.46329	42.76651	77.616	114.5506	72.11881	81.61284	71.08127	119.0351	72.53931	56.68072	19.01774	26.14055	18.0198	57.0495	126.9876	115.2632	98.36601
6	70.14999	88.75324	50.84713	56.46476	147.9561	59.208	117.4933	66.5098	34.18754	54.01431	23.25067	21.84466	59.82747	11.88119	26.18371	42.57426	56.88236	72.66324	31.17841	74.97117	67.53	69.88934	31.31304	45.31159	37.73054	89.76238	66.62502	59.29916	55.49408	59.21761	75.8357	56.82392	11.74529	47.10323	21.92426	25.29164	96.91322	75.4902	55.37293	68.56017
7	75.71475	34.44898	49.11495	53.29585	72.70623	43.0465	55.94362	129.3333	7.971092	29.26573	19.51323	27.93238	13.72423	41.8055	51.45621	23.31159	11.43488	61.93665	39.3586	70.25037	63.38223	59.14948	18.91076	38.69949	34.19945	84.82011	61.00583	46.06564	50.04123	56.9535	61.14119	67.07896	19.43982	8.351557	19.90859	39.77488	74.68382	89.46272	74.53502	46.16876
8	73.47319	32.91089	43.26	52.72	117.3636	59.13	61.21824	37.43435	22.72727	16.30446	8.140814	19.0119	9.152127	51.46465	32.38324	21.78788	54.26263	6.13	58.25253	36.23	17.79592	54.9697	52.13521	27.0427	38.21212	12.10666	73.73787	29.64	52.77263	26.94834	42.98	60.08081	41.68367	7.950495	17.76238	17.79208	58	88.68887	55.58586	35.55556
10	63.55	15.57	54.88	30.04951	53.0303	30.59596	42.87	73.42417	8.079208	14.09804	3.69	7.742574	5.019608	37.78218	7.178218	16.34	2.909091	45.28453	11.48862	18.90895	14.81	39.28283	13.18233	25.88	16.09091	33.47	4.841584	9.338281	36.65347	20.58416	49.09491	22.58586	4.772277	2.690269	4.515152	12.9899	16.48515	28.91089	26.02	61.19033
11	13.06228	14.07428	24.84683	41.90939	23.91769	28.498	27.43157	43.62745	2.921953	0.8389103	5.420992	6.398521	3.864643	16.37094	2.408148	17.01611	19.05037	1.403306	13.3178	5.768133	17.58043	4.635447	9.900039	8.499905	2.484954	20.29317	10.86998	11.06581	10.54504	17.03271	43.41859	15.2922	8.480868	2.122597	1.845622	1.69182	13.9787	28.18418	18.91817	47.6755
12	43.72357	20.69405	6.805075	7.026144	18.39901	14.36947	14.13879	29.69732	1.479876	0.5391628	4.523394	1.484866	8.959906	2.470204	4.283894	1.553097	6.862073	11.35702	1.264582	2.575932	1.384083	5.881776	13.83122	4.271015	4.435561	12.58008	3.45564	1.135922	13.25452	7.289846	5.235104	13.17343	3.565936	1.892836	1.116288	1.319634	8.430261	18.31335	6.362938	26.61732
13	5.9602	40.67	1.891089	3.544555	12.85149	7.28014	23.43888	11.22439	1.426907	0.5544555	1.128713	0.2929293	6.371924	2.754632	0	1.931183	0.920092	9.420645	0	4.524753	0.8430546	1.019508	1.71	5.960008	1.813548	1.42253	0	9.541837	1.80198	8.085809	2.28409	10.68725	0.7821782	0.56	0.1862745	1.040404	7.195373	12.16547	4.105999	23.11202
15	1.49505	34.99	0.97	1.029311	4.411332	1.792079	10.87109	3.45564	0.54	0	0	0.8217822	0	0	0.8333333	0	2.469136	1.186158	0	0	0	1	0	0	0	0	2.267327	0	2.306931	0	2.0002	0	0	0	0.85	0	3.306931	1.274385	2.040204	1.252184
