# Supplementary material for: Vaccines targeting Staphylococcus aureus skin and bloodstream infections require different composition
Source: PLoS One. 2019 Jun 10;14(6):e0217439. doi: 10.1371/journal.pone.0217439 (PMC6557488; doi:10.1371/journal.pone.0217439)
Supplement: S1 Raw Data — (ZIP) [file pone.0217439.s001.zip › Figure RAW DATA/2E.txt]

	Alhydrogel Control	Alhydrogel Control	Alhydrogel Control	Alhydrogel Control	Alhydrogel Control	Alhydrogel Control	Alhydrogel Control	Alhydrogel Control	Cap5E	Cap5E	Cap5E	Cap5E	Cap5E	Cap5E	Cap5E	Cap5E
0	0								0
1	68.67751	98.50493	51.29049	96.4931	80.50018	78.9398	47.74143	139.6755	93.72816	122.7561	96.06771	134.7968	114.4479	92.30153	69.18533	42.27241
3	138.2882	107.1172	76.32784	35.69161	65.86538	71.09729	142.5245	96.97535	95.25765	91.09163	114.5658	140.5222	70.78977	38.66692	116.8269	65.08588
5	70.99632	30.45183	99.10318	135.1886	87.28529	137.8299	66.29902	66.76278	111.1964	99.83032	134.7943	84.0646	31.76811	62.18251	57.89569	106.2413
6	34.17431	59.46502	106.1146	95.5694	62.16653	89.4976	81.99966	148.3642	97.53669	119.0601	141.756	74.25976	114.4241	66.11506	58.53535	32.5297
7	54.53704	14.00826	79.7576	97.87025	133.435	80.07805	49.87517	62.2372	88.07322	59.12925	125.3921	104.7704	59.48153	48.18276	32.18448	102.4951
8	10.58081	77.21435	51.67715	94.60584	73.55846	41.42661	132.2847	85.56594	124.1012	22.79524	82.82603	114.878	28.64478	43.13641	50.56397	89.54047
11	41.83833	5.277958	52.47322	31.21104	100.3895	15.30677	57.88077	49.31478	23.59057	71.43809	12.24163	84.33467	20.0393	8.022898	37.90006	25.06325
12	23.33657	19.55612	46.6249	4.401479	43.99256	99.28801	17.65423	66.22465	94.92118	5.383023	20.91847	60.50096	5.473287	22.69203	8.178697	37.3231
13	12.15947	4.847215	17.78647	12.5929	105.6622	40.39778	4.596794	24.26196	83.3179	8.186017	5.213306	13.72959	22.1934	3.587461	7.823934	28.48595
15	3.769481	7.147812	4.260941	10.02712	83.96204	2.910455	35.64871	13.97144	62.93344	1.742623	4.059508	7.013509	4.198213	13.4621	3.123424	3.34419
