# Supplementary material for: Vaccines targeting Staphylococcus aureus skin and bloodstream infections require different composition
Source: PLoS One. 2019 Jun 10;14(6):e0217439. doi: 10.1371/journal.pone.0217439 (PMC6557488; doi:10.1371/journal.pone.0217439)
Supplement: S1 Raw Data — (ZIP) [file pone.0217439.s001.zip › Figure RAW DATA/2F.txt]

	Alhydrogel Control	Alhydrogel Control	Alhydrogel Control	Alhydrogel Control	Alhydrogel Control	Alhydrogel Control	Alhydrogel Control	Alhydrogel Control	Hsp70	Hsp70	Hsp70	Hsp70	Hsp70	Hsp70	Hsp70	Hsp70
0	0								0
1	103.6631	31.41855	96.37509	93.32896	204.2014	132.265	113.1337	76.90236	117.3733	144.0453	105.6315	61.22971	141.7242	95.27128	87.51861	69.07429
2	102.159	78.9541	94.1232	85.81527	104.6357	147.6194	67.2312	85.46799	23.82927	80.90376	115.4481	71.06352	105.8599	86.67498	81.79144	65.78828
3	82.91878	67.03493	126.1006	122.4225	75.92852	96.65461	122.8276	77.43878	79.03864	93.60691	80.14791	73.37852	61.80645	91.41332	82.08516	40.66484
4	64.29192	131.3258	87.40018	121.2425	116.8263	69.61441	88.19588	42.90393	92.30344	86.30835	47.99289	53.06478	45.89208	76.47863	70.36866	80.78366
7	36.38333	103.5612	34.16583	99.39073	72.45192	104.6104	108.795	48.25894	44.51573	39.33788	61.08503	43.47222	47.94408	40.23044	78.47222	70.107
9	78.03175	33.65922	64.41398	52.36999	32.69456	22.37438	59.29966	88.97083	31.13543	42.78329	87.01794	30.63882	38.80899	49.88231	24.20428	56.56281
10	77.67264	22.44385	9.268498	64.98685	21.13067	73.35831	11.73977	82.58629	18.80266	56.40396	31.67279	46.41027	22.33893	27.63004	36.32949	74.83128
11	15.03259	16.98565	28.0285	29.99584	43.88911	10.9904	13.26043	54.78074	5.708801	7.757842	33.84313	61.86067	42.21266	9.685121	17.52374	44.70958
13	6.671074	0	10.98663	11.58051	8.69191	1.065891	8.029475	1.726003	7.447876	2.554008	2.168595	39.57895	4.412775	5.283531	3.969689	4.488017
14	8.425239	5.336494	4.329402	8.55615	2.383935	4.228124	10.78317	4.707218	3.275453	2.196721	3.396665	0.415002	3.442102	2.7117	27.80729	1.046004
