# Supplementary material for: Vaccines targeting Staphylococcus aureus skin and bloodstream infections require different composition
Source: PLoS One. 2019 Jun 10;14(6):e0217439. doi: 10.1371/journal.pone.0217439 (PMC6557488; doi:10.1371/journal.pone.0217439)
Supplement: S1 Raw Data — (ZIP) [file pone.0217439.s001.zip › Figure RAW DATA/2G.txt]

	Alhydrogel Control	Alhydrogel Control	Alhydrogel Control	Alhydrogel Control	Alhydrogel Control	Alhydrogel Control	Alhydrogel Control	Alhydrogel Control	FABI	FABI	FABI	FABI	FABI	FABI	FABI	FABI
0	0								0
1	128.3351	78.42287	94.95969	85.10053	12.80615	122.4191	117.3434	33.07034	85.05918	110.1814	21.88182	44.29882	69.78495	60.45854	93.693	28.07424
2	37.38751	92.94814	21.38553	73.53086	31.43982	114.7889	107.7339	117.9841	28.37181	48.90006	70.32524	107.9021	57.21612	44.1517	78.22301	41.02379
3	70.52005	84.7823	94.05827	85.61463	26.84483	106.3764	115.1114	11.5273	28.21037	18.67741	100.5748	51.84355	62.6266	54.68917	44.02026	40.3716
5	16.62542	66.07111	103.0031	19.23162	97.78802	11.8562	110.4798	28.0448	45.92906	97.37863	28.64998	22.55356	35.29617	67.62823	68.68757	51.47025
7	25.16366	23.81032	77.47472	52.21145	89.94345	97.48318	14.83437	4.614122	34.46342	39.1258	57.75599	56.21729	4.717026	24.60895	80.55902	40.97787
8	24	26	78	55	75	100	17	5	38	54	67	52	3	20	75	35
10	27.80492	63.53897	4.885899	7.971239	48.43405	1.327331	7.513514	11.08068	16.78732	12.06759	47.44433	0.600649	9.009907	19.3556	19.05821	21.96571
11	4.45583	26.57452	0	30.29503	9.427128	68.90605	3.969585	0	6.15805	3.434417	6.614867	13.93257	5.259764	0	3.844965	27.21546
12	9.151674	0	21.73721	0	0	32.06361	2.962336	0	0.663696	5.911859	1.770926	0	2.29468	0	2.095874	13.58037
13	0	0	0	0	0	0	23	4	4	0	0	0	6	6	20	8
15	0	0	0	0	0	0	23	4	0	0	0	0	2	2	8	4
