# Supplementary material for: Vaccines targeting Staphylococcus aureus skin and bloodstream infections require different composition
Source: PLoS One. 2019 Jun 10;14(6):e0217439. doi: 10.1371/journal.pone.0217439 (PMC6557488; doi:10.1371/journal.pone.0217439)
Supplement: S1 Raw Data — (ZIP) [file pone.0217439.s001.zip › Figure RAW DATA/3A.txt]

	Alhydrogel Control	Alhydrogel Control	Alhydrogel Control	Alhydrogel Control	Alhydrogel Control	Alhydrogel Control	Alhydrogel Control	Alhydrogel Control	0856 (20μg)	0856 (20μg)	0856 (20μg)	0856 (20μg)	0856 (20μg)	0856 (20μg)	0856 (20μg)	0856 (20μg)	0856 (200μg)	0856 (200μg)	0856 (200μg)	0856 (200μg)	0856 (200μg)	0856 (200μg)	0856 (200μg)	0856 (200μg)	Cap5E	Cap5E	Cap5E	Cap5E	Cap5E	Cap5E	Cap5E	Cap5E
0	0								0								0								0
1	68.67751	98.50493	51.29049	96.4931	80.50018	78.9398	47.74143	139.6755	112.8057	115.6695	69.79083	84.51465	121.2837	63.84513	88.01814	132.1762	74.15902	34.25824	77.76406	42.77628	79.58348	103.2601	48.74214	94.49233	93.72816	122.7561	96.06771	134.7968	114.4479	92.30153	69.18533	42.27241
3	138.2882	107.1172	76.32784	35.69161	65.86538	71.09729	142.5245	96.97535	112.6105	87.56535	90.05602	118.652	55.31153	105.9824	121.8954	93.04364	71.39656	48.48512	35.18156	65.23948	85.20928	80.0224	36.33053	140.3566	95.25765	91.09163	114.5658	140.5222	70.78977	38.66692	116.8269	65.08588
5	70.99632	30.45183	99.10318	135.1886	87.28529	137.8299	66.29902	66.76278	107.5351	89.87245	85.1068	110.4892	111.6292	50.42125	104.3127	128.4025	60.56179	47.42973	64.47744	33.78205	75.92804	113.6589	36.50075	96.88914	111.1964	99.83032	134.7943	84.0646	31.76811	62.18251	57.89569	106.2413
6	34.17431	59.46502	106.1146	95.5694	62.16653	89.4976	81.99966	148.3642	109.9388	77.3237	103.8606	106.6958	103.3165	136.8877	51.83058	77.2357	61.16208	67.07537	31.75855	37.75253	124.8907	102.7106	37.57009	78.78252	97.53669	119.0601	141.756	74.25976	114.4241	66.11506	58.53535	32.5297
7	54.53704	14.00826	79.7576	97.87025	133.435	80.07805	49.87517	62.2372	91.97411	72.31178	82.99692	78.00838	77.5497	103.5754	62.9277	42.33597	18.75173	54.46299	21.42857	39.2177	75.02747	98.24496	27.25109	123.301	88.07322	59.12925	125.3921	104.7704	59.48153	48.18276	32.18448	102.4951
8	10.58081	77.21435	51.67715	94.60584	73.55846	41.42661	132.2847	85.56594	54.66861	89.15825	99.25084	68.40496	54.89874	86.75783	23.82155	62.81902	10.64724	51.20284	19.30853	30.4638	99.02294	93.43278	69.26369	32.22261	124.1012	22.79524	82.82603	114.878	28.64478	43.13641	50.56397	89.54047
11	41.83833	5.277958	52.47322	31.21104	100.3895	15.30677	57.88077	49.31478	21.85089	45.83458	31.63412	16.89372	17.40907	9.31677	46.09668	10.50237	7.162107	10.2524	4.929245	34.40723	30.18062	59.69123	35.93576	36.9453	23.59057	71.43809	12.24163	84.33467	20.0393	8.022898	37.90006	25.06325
12	23.33657	19.55612	46.6249	4.401479	43.99256	99.28801	17.65423	66.22465	26.64923	13.36388	13.86461	17.27514	10.29198	17.09283	4.925647	5.329279	2.687605	6.401204	33.953	5.783663	51.11449	34.56121	15.78436	26.62302	94.92118	5.383023	20.91847	60.50096	5.473287	22.69203	8.178697	37.3231
13	12.15947	4.847215	17.78647	12.5929	105.6622	40.39778	4.596794	24.26196	16.86338	7.654553	17.84463	9.195962	6.996212	1.871235	2.200424	13.35293	3.67225	1.604876	0	31.45735	26.64528	28.1262	12.70644	23.23941	83.3179	8.186017	5.213306	13.72959	22.1934	3.587461	7.823934	28.48595
15	3.769481	7.147812	4.260941	10.02712	83.96204	2.910455	35.64871	13.97144	2.063783	6.176905	12.51291	2.245389	5.325508	0.775767	4.087007	0.896432	1.025219	0	1.922862	5.00962	20.0782	3.959371	13.2812	15.1343	62.93344	1.742623	4.059508	7.013509	4.198213	13.4621	3.123424	3.34419
