# Supplementary material for: Vaccines targeting Staphylococcus aureus skin and bloodstream infections require different composition
Source: PLoS One. 2019 Jun 10;14(6):e0217439. doi: 10.1371/journal.pone.0217439 (PMC6557488; doi:10.1371/journal.pone.0217439)
Supplement: S1 Raw Data — (ZIP) [file pone.0217439.s001.zip › Figure RAW DATA/3B.txt]

	Alhydrogel Control	Alhydrogel Control	Alhydrogel Control	Alhydrogel Control	Alhydrogel Control	Alhydrogel Control	Alhydrogel Control	Alhydrogel Control	1789 (200μg)	1789 (200μg)	1789 (200μg)	1789 (200μg)	1789 (200μg)	1789 (200μg)	1789 (200μg)	1789 (200μg)	1789 (20μg)	1789 (20μg)	1789 (20μg)	1789 (20μg)	1789 (20μg)	1789 (20μg)	1789 (20μg)	1789 (20μg)
0	0								0								0
1	71.0408	103.4814	89.14097	90.87915	52.16593	91.77645	89.6189	79.91298	89.21768	91.71753	74.17927	66.73986	106.3091	93.50289	123.9728		67.52598	84.52076	92.76521	57.85981	35.76682	47.2913	83.07979	57.79612
2	40.88314	119.9452	104.5133	85.87987	78.91156	69.99055	89.14463	91.18882	95.40911	77.33158	107.3685	74.59778	102.9626	108.7747	81.00601		40.62384	93.16614	104.4235	50.06099	41.45263	42.54551	37.03862	80.43254
4	67.95132	138.8919	48.52169	80.24992	70.18243	84.9259	59.6389	72.3622	37.47124	58.73494	83.69944	100.1731	70.22516	111.5708	79.3229		104.266	97.55747	41.57059	30.24862	44.38309	36.22402	32.92078	67.2147
5	148.8987	62.8995	75.92917	75.44999	47.90506	70.05275	78.14689	50.51199	72.64878	63.21176	30.8649	78.23181	67.32716	79.37418	131.1017		99.75761	38.51371	97.36035	38.76704	38.21998	39.32808	48.62521	66.22915
6	38.62667	129.9862	68.92329	69.42266	57.81292	51.92452	49.06934	77.28894	74.68572	45.17926	36.06811	62.16609	61.12294	71.93659	107.8917		32.19755	34.12698	83.11002	56.82468	61.40562	32.79985	34.39612	45.73846
7	41.19438	120.2175	58.5049	61.25513	41.79806	55.86753	42.04465	76.47397	74.77633	39.49682	28.95556	62.07409	103.4082	57.88786	60.844		35.39044	46.49045	33.31053	73.54947	33.64981	23.52436	35.49066	51.41883
8	52.47339	46.66603	105.7801	33.80199	76.40934	17.39359	53.29807	26.47953	63.22296	28.00444	31.80195	49.18691	61.68603	52.22727	98.12947		41.93031	26.26765	8.840049	29.46042	22.34335	51.12786	30.48128	36.65298
9	26.81188	78.13791	30.59923	38.89982	75.24937	51.41279	17.39419	27.69598	25.18753	25.42217	39.63998	54.67877	100.1479	50.19482	60.75581		20.54479	39.7904	9.307338	21.34274	27.98958	18.11195	30.47232	20.99528
11	8.960713	43.59922	20.2272	11.57243	10.45063	10.98592	36.22758	44.01731	33.78753	23.69988	8.143923	9.341346	20.9089	78.02625	48.57713		19.12859	7.78909	9.114987	3.521904	10.72189	28.77521	13.63466	8.149402
12	40.77401	7.730968	4.434934	6.890885	43.97958	7.827051	5.755951	14.95572	20.32671	26.91207	4.7201	4.567682	17.86949	62.31253	38.16853		11.48896	2.282867	2.866219	1.387469	4.135904	6.837996	14.24787	11.80623
13	23.02286	3.989975	4.18328	2.428109	28.50325	3.301224	5.864017	2.351419	6.032468	2.217143	15.98363	6.578947	62.34504	16.07581	33.22874		0	3.921171	0.776295	0	3.790832	2.169291	3.177539	1.230519
15	0.969361	1.044135	0.469285	5.031006	0	0	2.406657	1.657706	0	5.785432	0	1.751265	3.649207	54.57862	2.64709		0	0	0	0	1.537534	0	1.135326	0
