# Supplementary material for: Vaccines targeting Staphylococcus aureus skin and bloodstream infections require different composition
Source: PLoS One. 2019 Jun 10;14(6):e0217439. doi: 10.1371/journal.pone.0217439 (PMC6557488; doi:10.1371/journal.pone.0217439)
Supplement: S1 Raw Data — (ZIP) [file pone.0217439.s001.zip › Figure RAW DATA/3C.txt]

	Alhydrogel Control	Alhydrogel Control	Alhydrogel Control	Alhydrogel Control	Alhydrogel Control	Alhydrogel Control	Alhydrogel Control	Alhydrogel Control	1164 (20μg)	1164 (20μg)	1164 (20μg)	1164 (20μg)	1164 (20μg)	1164 (20μg)	1164 (20μg)	1164 (20μg)	1164 (200μg)	1164 (200μg)	1164 (200μg)	1164 (200μg)	1164 (200μg)	1164 (200μg)	1164 (200μg)	1164 (200μg)
0	0								0								0
1	100.5766	94.1584	89.30033	75.3785	74.60895	109.3005	79.81049	87.74603	73.61821	46.03455	60.48017	51.76352	81.1633	55.91523	77.31969	60.29726	33.59168	3.465003	6.58061	14.11218	30.7853	66.19796	12.75215	3.989999
2	40.01144	46.57756	47.36446	66.37622	71.27193	46.58478	65.79343	79.26813	54.60859	68.63112	58.1071	0	35.48387	36.21042	7.890199	49.11939	0	11.55368	9.642857	7.732143	2.934103	66.12137	8.064605	10.12318
4	72.20611	66.70518	59.72001	52.12232	48.66894	41.71727	34.21064	80.78255	49.82347	68.5376	65.12083	0	16.93506	42.21161	41.84072	59.55946	0	9.665992	10.76423	6.660552	2.738873	75.68457	10.45872	7.558543
7	54.85019	41.36392	36.12689	34.68617	50.27441	97.55219	54.36678	69.46004	50.25274	37.31288	48.28656	4.076607	55.51449	12.59292	33.69482	30.2947	0	59.86824	9.381281	0	0	1.962049	10.59863	9.271499
8	23.10219	20.83758	34.96645	47.17183	64.2451	48.57916	43.14159	62.93058	15.03716	38.89807	1.176441	42.81032	42.40156	36.36725	25.09003	8.479545	0	8.634259	0.616181	9.104567	52.74218	1.23841	11.85639	0
9	44.11926	45.3688	71.00823	59.06948	17.76078	36.47407	24.29316	31.00329	1.019841	13.84877	26.02362	29.40878	12.28155	36.01646	30.66254	6.218719	7.737603	6.332071	0	0.896897	0	0.965195	10.89498	42.50579
10	28.17602	47.46351	27.0566	37.78218	19.68611	10.24977	16.32535	15.05555	18.32108	1.221429	17.52103	10.72996	34.95047	28.97674	9.218523	7.008086	1.731703	3.141062	0	0	19.08578	0	0.492108	10.96698
12	8.628939	7.436321	30.58966	16.06484	7.757657	6.356439	7.42121	4.035789	3.850698	0	6.158859	3.779102	1.970197	1.519233	20.5225	6.791493	0.943445	0	0	0	1.892405	3.220812	0	7.497892
13	6.581278	5.854188	1.488068	5.228395	4.660964	1.538602	0	1.710655	7.931034	5.306412	0	4.824206	4.269777	10.88445	6.039916	3.140871	0.990004	0	1.635456	0	0.720785	9.850658	2.365793	3.464591
15	1.344791	6.15286	5.642822	3.943308	3.549585	0.835977	4.809095	4.319273	3.341437	3.101954	0	3.392367	1.889397	3.975498	1.869595	9.187753	0.912757	0	0	0	0.196313	2.262771	0	0.639381
