# Supplementary material for: Vaccines targeting Staphylococcus aureus skin and bloodstream infections require different composition
Source: PLoS One. 2019 Jun 10;14(6):e0217439. doi: 10.1371/journal.pone.0217439 (PMC6557488; doi:10.1371/journal.pone.0217439)
Supplement: S1 Raw Data — (ZIP) [file pone.0217439.s001.zip › Figure RAW DATA/4.txt]

	Group
Day	Control	2451 (20_g)	2451 (200_g)	0695 (20_g)	0695 (200_g)	0954 (20_g)	0954 (45_g)	1902 (20_g)	1902 (200_g)		Control	2451 (20_g)	2451 (200_g)	0842 (20_g)	0842 (200_g)	1637 (20_g)	1637 (200_g)	0954 (20_g)	0954 (200_g)
0	10	10	10	10	10	8	8	10	10		10	10	9	10	10	10	10	10	10
1	10	10	10	10	10	8	8	10	10		10	10	9	10	10	10	10	10	10
2	10	10	10	10	10	8	8	10	10		8	10	9	10	10	10	10	10	10
3	8	8	10	9	10	7	4	5	8		8	8	9	8	8	9	9	8	9
4	8	7	6	6	8	6	4	3	7		6	7	7	8	7	8	8	7	9
5	8	6	5	5	6	6	3	3	5		5	4	6	6	5	5	6	6	9
6	6	6	5	4	6	6	3	3	4		5	4	6	6	4	5	6	5	7
7	5	5	5	4	6	6	2	3	4		5	3	4	5	4	3	5	5	6
8	5	5	5	4	4	5	2	2	4		4	3	3	5	4	3	4	5	3
9	5	5	5	4	4	5	2	2	3		2	3	3	5	3	3	3	5	3
10	4	5	5	4	4	3	2	1	3		2	3	3	5	2	3	2	4	3
11	3	4	5	4	4	3	1	1	3		2	3	1	5	2	3	2	4	3
12	3	4	5	4	4	3	1	1	3		2	2	1	5	2	3	2	4	3
13	3	4	5	3	4	3	1	1	3		2	2	1	5	2	3	2	4	3
14	3	4	4	3	4	2	1	1	3		2	2	1	5	0	3	2	4	3
15	3	4	4	3	4	2	1	1	3		2	2	0	3		3	2	4	3
16	3	4	4	3	3	2	1	1	3		1	2		2		3	1	4	3
17	3	4	4	3	3	1	1	1	3		1	2		2		3	1	4	3
18	3	4	4	3	2	0	1	0	2		1	2		2		3	1	4	3
19	3	4	4	3	2		1		2		0	2		2		3	1	3	3
20	3	4	4	2	1		0		2			2		2		3	1	3	3
21	3	4	4	1	1				2			2		2		3	1	3	3
22	3	4	4	1	1				2			1		2		3	1	3	3
23	3	4	4	1	1				2			1		2		1	1	2	3
24	3	4	4	1	1				2			1		2		1	1	2	3
25	3	4	4	1	1				2			1		2		1	1	2	3
26	3	4	4	1	1				2			1		2		1	1	2	3
27	3	4	4	1	1				2			1		2		1	1	2	3
28	3	4	4	1	1				2			1		2		1	1	2	2
29	2	3	4	1	1				2			1		1		1	0	2	2
30	2	3	4	1	1				2
31	2	3	4	1	1				2
32	2	3	4	1	1				2
33	2	3	4	1	1				2
34	2	3	4	1	1				2
35	2	3	4	1	1				2
36	2	3	3	1	0				1
37
38
39
40
