# Supplementary material for: Vaccines targeting Staphylococcus aureus skin and bloodstream infections require different composition
Source: PLoS One. 2019 Jun 10;14(6):e0217439. doi: 10.1371/journal.pone.0217439 (PMC6557488; doi:10.1371/journal.pone.0217439)
Supplement: S1 Raw Data — (ZIP) [file pone.0217439.s001.zip › Figure RAW DATA/5A.txt]

Control	Control	Control	Control	Control	Control	Control	Control	"Group S"	"Group S"	"Group S"	"Group S"	"Group S"	"Group S"	"Group S"	"Group S"	"Group R"	"Group R"	"Group R"	"Group R"	"Group R"	"Group R"	"Group R"	"Group R"	"Group U"	"Group U"	"Group U"	"Group U"	"Group U"	"Group U"	"Group U"	"Group U"
10000	120000	44000	24000	8000	110000	11000	10000	270000	96	180	75	260	800000	1500	1.3e+006	3400	19000	150000	15000	27000	210000	6200	8500	9200	70000	21000	14000	23000	11000	31000	18000
