# Supplementary material for: Vaccines targeting Staphylococcus aureus skin and bloodstream infections require different composition
Source: PLoS One. 2019 Jun 10;14(6):e0217439. doi: 10.1371/journal.pone.0217439 (PMC6557488; doi:10.1371/journal.pone.0217439)
Supplement: S1 Raw Data — (ZIP) [file pone.0217439.s001.zip › Figure RAW DATA/5B.txt]

Alhydrogel	SACOL1173	SACOL1789	SACOL2451	SACOL0695	C5	Alhydrogel	C1	C2	C3	C4
55.8368	0	32.05864	50.02766	0	9.137277	49.02615	10.81962	37.44104	12.61065	45.80058
2.755177	0	0.7250876	60.65751	16.68283	13.00921	23.815	36.60608	17.88415	12.53186	27.63158
28.81697	25.88315	43.01604	22.77177	4.957252	19.70943	69.45652	0	38.26437	4.520251	20.50225
86.23635	7.80025	14.95738	24.81945	0	1.836582	70.05464	12.80444	38.15584	9.039718	23.58871
15.93391	17.19372	1.167929	0	20.51595	0	37.03036	16.5419	22.90936	7.784858	24.59569
25.47741	26.34929	10.24703	8.737976	33.42824	0	2.010904	39.93464	0	25.61341	18.22381
25.08261	14.58619	8.233211	13.17654	16.57234	16.68733	3.622547	5.020109	15.78377	8.859589	2.272904
11.44537	21.56887	14.73802	0	47.06233	0	17.14588		22.09739	12.98065	23.12164
