# Supplementary material for: Vaccines targeting Staphylococcus aureus skin and bloodstream infections require different composition
Source: PLoS One. 2019 Jun 10;14(6):e0217439. doi: 10.1371/journal.pone.0217439 (PMC6557488; doi:10.1371/journal.pone.0217439)
Supplement: S1 Raw Data — (ZIP) [file pone.0217439.s001.zip › Figure RAW DATA/5C.txt]

	Group
Day	Control	C1	C2	C3	C4	C5
0	1	1	1	1	1	1
1	1	1	1	1	1	1
2	1	1	1	1	1	1
3	0.9	0.9	0.85	0.85	0.85	0.95
4	0.75	0.85	0.7	0.85	0.75	0.9
5	0.75	0.8	0.7	0.85	0.75	0.9
6	0.75	0.8	0.7	0.8	0.75	0.9
7	0.65	0.75	0.6	0.75	0.75	0.8
8	0.65	0.7	0.5	0.65	0.65	0.7
9	0.5	0.55	0.45	0.65	0.55	0.7
10	0.5	0.55	0.45	0.6	0.55	0.65
11	0.5	0.5	0.45	0.6	0.55	0.65
12	0.45	0.45	0.45	0.6	0.55	0.65
13	0.45	0.45	0.45	0.6	0.55	0.65
14	0.45	0.4	0.45	0.6	0.55	0.65
15	0.45	0.4	0.45	0.6	0.55	0.65
16	0.4	0.4	0.45	0.6	0.55	0.65
17	0.4	0.4	0.45	0.6	0.55	0.65
18	0.4	0.4	0.4	0.6	0.55	0.65
19	0.4	0.4	0.4	0.6	0.55	0.65
20	0.4	0.4	0.4	0.6	0.55	0.65
21	0.4	0.4	0.4	0.6	0.55	0.65
22	0.4	0.4	0.4	0.6	0.55	0.65
23	0.4	0.4	0.4	0.6	0.55	0.65
24	0.4	0.35	0.35	0.6	0.5	0.6
25	0.4	0.35	0.35	0.6	0.5	0.6
26	0.35	0.35	0.35	0.6	0.5	0.6
