# Supplementary material for: Vaccines targeting Staphylococcus aureus skin and bloodstream infections require different composition
Source: PLoS One. 2019 Jun 10;14(6):e0217439. doi: 10.1371/journal.pone.0217439 (PMC6557488; doi:10.1371/journal.pone.0217439)
Supplement: S1 Raw Data — (ZIP) [file pone.0217439.s001.zip › Figure RAW DATA/6.txt]

Day	Control	C3		Day	Control	1173		Day	Control	2451		Day	Control	"0695"
0	1	1		0	1	1		0	1	1		0	1	1
1	1	1		1	1	1		1	1	1		1	1	1
2	0.972972973	1		2	1	1		2	0.958333333	1		2	1	1
3	0.837837838	0.918918919		3	0.888888889	0.888888889		3	0.854166667	0.844155844		3	0.869565217	0.857142857
4	0.702702703	0.864864865		4	0.833333333	0.888888889		4	0.708333333	0.714285714		4	0.804347826	0.732142857
5	0.675675676	0.810810811		5	0.833333333	0.833333333		5	0.6875	0.636363636		5	0.804347826	0.678571429
6	0.675675676	0.756756757		6	0.833333333	0.833333333		6	0.625	0.571428571		6	0.717391304	0.660714286
7	0.594594595	0.72972973		7	0.833333333	0.777777778		7	0.541666667	0.480519481		7	0.652173913	0.642857143
8	0.567567568	0.675675676		8	0.833333333	0.722222222		8	0.520833333	0.454545455		8	0.608695652	0.517857143
9	0.432432432	0.621621622		9	0.666666667	0.722222222		9	0.416666667	0.38961039		9	0.543478261	0.517857143
10	0.432432432	0.594594595		10	0.555555556	0.722222222		10	0.395833333	0.38961039		10	0.52173913	0.517857143
11	0.432432432	0.594594595		11	0.555555556	0.611111111		11	0.375	0.350649351		11	0.456521739	0.517857143
12	0.405405405	0.594594595		12	0.5	0.5		12	0.354166667	0.337662338		12	0.434782609	0.517857143
13	0.405405405	0.594594595		13	0.444444444	0.444444444		13	0.333333333	0.324675325		13	0.391304348	0.5
14	0.351351351	0.594594595		14	0.388888889	0.444444444		14	0.333333333	0.311688312		14	0.391304348	0.5
15	0.351351351	0.594594595		15	0.388888889	0.333333333		15	0.333333333	0.298701299		15	0.391304348	0.5
16	0.324324324	0.567567568		16	0.388888889	0.333333333		16	0.291666667	0.285714286		16	0.369565217	0.482142857
17	0.324324324	0.567567568		17	0.388888889	0.333333333		17	0.270833333	0.285714286		17	0.369565217	0.482142857
18	0.324324324	0.567567568		18	0.388888889	0.333333333		18	0.270833333	0.285714286		18	0.369565217	0.464285714
19	0.324324324	0.567567568		19	0.388888889	0.277777778		19	0.25	0.285714286		19	0.369565217	0.428571429
20	0.324324324	0.567567568		20	0.388888889	0.277777778		20	0.25	0.285714286		20	0.369565217	0.392857143
21	0.324324324	0.513513514		21	0.388888889	0.277777778		21	0.25	0.285714286		21	0.369565217	0.339285714
22	0.324324324	0.513513514		22	0.388888889	0.277777778		22	0.25	0.272727273		22	0.369565217	0.339285714
23	0.324324324	0.513513514		23	0.388888889	0.222222222		23	0.25	0.272727273		23	0.369565217	0.339285714
24	0.324324324	0.486486486		24	0.388888889	0.222222222		24	0.25	0.25974026		24	0.369565217	0.339285714
25	0.324324324	0.486486486		25	0.388888889	0.222222222		25	0.25	0.25974026		25	0.369565217	0.339285714
26	0.297297297	0.459459459		26	0.388888889	0.222222222		26	0.229166667	0.233766234		26	0.347826087	0.321428571
27	0.297297297	0.459459459		27	0.388888889	0.222222222		27	0.229166667	0.233766234		27	0.347826087	0.321428571
28	0.297297297	0.432432432		28	0.388888889	0.222222222		28	0.229166667	0.233766234		28	0.347826087	0.321428571
