# Supplementary material for: Vaccines targeting Staphylococcus aureus skin and bloodstream infections require different composition
Source: PLoS One. 2019 Jun 10;14(6):e0217439. doi: 10.1371/journal.pone.0217439 (PMC6557488; doi:10.1371/journal.pone.0217439)
Supplement: S1 Raw Data — (ZIP) [file pone.0217439.s001.zip › Figure RAW DATA/7A.txt]

	Alhydrogel + WGP + MPLA + C3	Alhydrogel + WGP + MPLA + C3	Alhydrogel + WGP + MPLA + C3	Alhydrogel + WGP + MPLA + C3	Alhydrogel + WGP + MPLA + C3	Alhydrogel	Alhydrogel	Alhydrogel	Alhydrogel	Alhydrogel	5	5	5	5	5	Alhydrogel + IMQ + C3	Alhydrogel + IMQ + C3	Alhydrogel + IMQ + C3	Alhydrogel + IMQ + C3	Alhydrogel + IMQ + C3	Alhydrogel + C3	Alhydrogel + C3	Alhydrogel + C3	Alhydrogel + C3	Alhydrogel + C3	7	7	7	7	7	9	9	9	9	9	3	3	3	3	3	Alhydrogel + MPLA + C3	Alhydrogel + MPLA + C3	Alhydrogel + MPLA + C3	Alhydrogel + MPLA + C3	Alhydrogel + MPLA + C3	Alhydrogel + WGP + C3	Alhydrogel + WGP + C3	Alhydrogel + WGP + C3	Alhydrogel + WGP + C3
0	0					0					0					0					0					0					0					0					0					0
1	0	0	0	0	0	116.7042	49.45932	101.584	89.38436	26.88792	68.54412	54.88212	76.78242	29.20151	52.92875	0	0	0	0	0	0	0	0	0	0	73.86364	65.1181	112.1405	74.65933	77.68346	0	55.18196	45.89341	42.77163	49.04175		37.19047	40.13792	66.39614	95.13069	0	0	0	0	0	0	0	0	0
2	0	0	0	0	0	98.0171	75.85089	51.99139	109.4083	53.27946	54.88908	47.21958	127.6604	52.93799	78.04327	0	0	0	0	0	0	0	0	0	0	64.31479	131.2187	73.39345	88.1512	66.15906	44.20809	0	41.92913	83.49145	74.02985	97.53554	13.65241	30.21043	33.5993	76.75041	0	0	0	0	0	0	0	0	0
3	0	0	0	0	0	92.37656	58.50493	38.42856	35.75588	97.63125	47.20456	70.5638	47.64779	48.71264	100.3864	0	0	0	0	0	0	0	0	0	0	64.28571	61.92556	59.00993	91.28461	55.03373	38.45766	0	19.72195	75.60831	89.04194	30.17906	108.8538	34.30344	9.714367	74.05357	0	0	0	0	0	0	0	0	0
4	0	0	0	0	0	21.80502	94.5514	88.93663	45.14563	36.31398	69.35128	86.09604	49.62414	74.36467	42.54535	0	0	0	0	0	0	0	0	0	0	60.32468	61.81454	61.19491	96.48584	69.80159	21.46639	84.97558	2.270801	48.80952	74.7669	11.51217	35.37169	67.88704	21.80502	94.5514	0	0	0	0	0	0	0	0	0
7	0	0	0	0	0	32.03779	82.26789	17.45652	64.71002	32.76133	37.3222	53.03564	59.50186	38.06916	69.53665	0	0	0	0	0	0	0	0	0	0	38.08748	45.04224	27.14735	68.68773	56.4645	37.99572	77.54045	55.69434	21.91492		43.80481	5.908432	58.54791	11.7241	0	0	0	0	0	0	0	0	0	0
[truncated: 1 more columns]
