# Supplementary material for: Vaccines targeting Staphylococcus aureus skin and bloodstream infections require different composition
Source: PLoS One. 2019 Jun 10;14(6):e0217439. doi: 10.1371/journal.pone.0217439 (PMC6557488; doi:10.1371/journal.pone.0217439)
Supplement: S1 Raw Data — (ZIP) [file pone.0217439.s001.zip › Figure RAW DATA/7B.txt]

Alhydrogel	Alhydrogel	Alhydrogel	Alhydrogel	Alhydrogel	"Alhydrogel + C3"	"Alhydrogel + C3"	"Alhydrogel + C3"	"Alhydrogel + C3"	"Alhydrogel + C3"	"Ahydrogel + MPLA"	"Ahydrogel + MPLA"	"Ahydrogel + MPLA"	"Ahydrogel + MPLA"	"Ahydrogel + MPLA"	"Alhydrogel + MPLA + C3"	"Alhydrogel + MPLA + C3"	"Alhydrogel + MPLA + C3"	"Alhydrogel + MPLA + C3"	"Alhydrogel + MPLA + C3"	"Alhydrogel + IMQ"	"Alhydrogel + IMQ"	"Alhydrogel + IMQ"	"Alhydrogel + IMQ"	"Alhydrogel + IMQ"	"Alhydrogel + IMQ + C3"	"Alhydrogel + IMQ + C3"	"Alhydrogel + IMQ + C3"	"Alhydrogel + IMQ + C3"	"Alhydrogel + IMQ + C3"	"Alhydrogel + WGP"	"Alhydrogel + WGP"	"Alhydrogel + WGP"	"Alhydrogel + WGP"	"Alhydrogel + WGP"	"Alhydrogel + WGP + C3"	"Alhydrogel + WGP + C3"	"Alhydrogel + WGP + C3"	"Alhydrogel + WGP + C3"	"Alhydrogel + WGP + C3"	"Alhydrogel + WGP + MPLA"	"Alhydrogel + WGP + MPLA"	"Alhydrogel + WGP + MPLA"	"Alhydrogel + WGP + MPLA"	"Alhydrogel + WGP + MPLA"	"Alhydrogel + WGP + MPLA + C3"	"Alhydrogel + WGP + MPLA + C3"	"Alhydrogel + WGP + MPLA + C3"	"Alhydrogel + WGP + MPLA + C3"	"Alhydrogel + WGP + MPLA + C3"
2.32e+007	1.16e+008	5.25e+006	1.71e+008	9e+007	440000	230000	6000	870000		1.19e+008	7.5e+007	3.9e+007	1.04e+009	1.32e+008	508000	1.44e+006	320000	27000		1.24e+008	4.2e+007	1.99e+008	1.42e+008	4.84e+008	370000	1.23e+006	240000	1.41e+006		3.4e+007	1.46e+008	2.5e+008			1.91e+006	640000	690000	3.6e+006	1.28e+006	4.8e+007	2.7e+008	2.96e+008	2e+008		730000	250000	950000	560000	1.71e+006
