# Supplementary material for: Vaccines targeting Staphylococcus aureus skin and bloodstream infections require different composition
Source: PLoS One. 2019 Jun 10;14(6):e0217439. doi: 10.1371/journal.pone.0217439 (PMC6557488; doi:10.1371/journal.pone.0217439)
Supplement: S1 Raw Data — (ZIP) [file pone.0217439.s001.zip › Figure RAW DATA/7C.txt]

Day	Alhydrogel + C3	MPLAs + Alhydrogel + C3	Imiquimod + Alhydrogel + C3	WGP + Alhydrogel + C3	MPLAs + WGP + Alhydrogel + C3
0	1	1	1	1	1
1	1	1	1	1	1
2	1	1	1	1	1
3	1	0.75	1	0.75	1
4	1	0.75	1	0.5	1
5	0.75	0.75	0.875	0.375	0.75
6	0.625	0.75	0.625	0.375	0.625
7	0.5	0.75	0.625	0.375	0.625
8	0.5	0.75	0.625	0.375	0.625
9	0.5	0.75	0.625	0.375	0.625
10	0.375	0.75	0.625	0.375	0.375
11	0.375	0.75	0.625	0.375	0.375
12	0.375	0.5	0.625	0.375	0.25
13	0.375	0.5	0.625	0.375	0.25
14	0.375	0.5	0.625	0.375	0.25
15	0.375	0.5	0.625	0.375	0.25
16	0.25	0.5	0.375	0.375	0.125
17	0.25	0.5	0.375	0.375	0.125
18	0.25	0.5	0.375	0.375	0.125
19	0.25	0.5	0.375	0.25	0.125
20	0.25	0.375	0.25	0.125	0.125
21	0.125	0.375	0.25	0.125	0.125
22	0.125	0.375	0.25	0.125	0.125
23	0.125	0.375	0.25	0.125	0.125
24	0.125	0.375	0.25	0.125	0.125
25	0.125	0.375	0.25	0.125	0.125
26	0.125	0.375	0.25	0.125	0.125
27	0.125	0.375	0.25	0.125	0.125
28	0	0.125	0.25	0.125	0.125
29		0.125	0.25	0.125	0.125
30		0.125	0.25	0.125	0.125
31		0.125	0.25	0.125	0.125
32		0.125	0.25	0.125	0.125
33		0.125	0.25	0.125	0.125
34		0.125	0.25	0.125	0.125
35		0.125	0.25	0.125	0.125
